# Supplementary material for: Emesis in Rodents: Present or Absent? A Critical Review of the Evidence and Implications for the Use of Rodents in Biomedical Research
Source: Biology (Basel). 2025 Dec 25;15(1):35. doi: 10.3390/biology15010035 (PMC12784885; doi:10.3390/biology15010035)
Supplement: Supplementary file 1 [file biology-15-00035-s001.zip]

Archive with 1 entries (1 files):
- biology-3941103-supplementary.pdf
